# Supplementary material for: Novel Inflammasome-Based Risk Score for Predicting Survival and Efficacy to Immunotherapy in Early-Stage Non-Small Cell Lung Cancer
Source: Biomedicines. 2022 Jun 28;10(7):1539. doi: 10.3390/biomedicines10071539 (PMC9313462; doi:10.3390/biomedicines10071539)
Supplement: Supplementary file 1 [file biomedicines-10-01539-s001.zip]

Archive with 1 entries (1 files):
- biomedicines-1767818-supplementary.pdf
